# Supplementary material for: 2-Methyl-6-[2-(trifluoro­meth­yl)phenyl­imino­meth­yl]phenol
Source: Acta Crystallogr Sect E Struct Rep Online. 2009 Oct 31;65(Pt 11):o2949. doi: 10.1107/S1600536809044560 (PMC2971260; doi:10.1107/S1600536809044560)
Supplement: Supplementary file 2 [file e-65-o2949-Isup2.hkl]

#
# h,k,l, Fc-squared, Fo-squared, sigma(Fo-squared) and status flag
#
data_I
_shelx_title ' TEST STRUCTURE D:\DATA\TANAK8_DENE\TANAK8'
_shelx_refln_list_code          4
_shelx_F_calc_maximum      117.40
_exptl_crystal_F_000       576.00
_reflns_d_resolution_high  0.7964
 
loop_
 _symmetry_equiv_pos_as_xyz
 'x, y, z'
 '-x+1/2, -y, z+1/2'
 'x+1/2, -y+1/2, -z'
 '-x, y+1/2, -z+1/2'
 
_cell_length_a     8.1634
_cell_length_b    11.8810
_cell_length_c    13.4469
_cell_angle_alpha  90.000
_cell_angle_beta   90.000
_cell_angle_gamma  90.000
 
_shelx_F_squared_multiplier     1.000
 
loop_
 _refln_index_h
 _refln_index_k
 _refln_index_l
 _refln_F_squared_calc
 _refln_F_squared_meas
 _refln_F_squared_sigma
 _refln_observed_status
   2   0   0     2187.25     1976.54     10.44 o
   4   0   0       18.30       19.22      1.79 o
   6   0   0      179.27      163.35      3.51 o
   8   0   0       54.29       50.96      2.17 o
  10   0   0       39.64       49.56      3.20 o
   1   1   0     1226.37     1252.65      9.94 o
   2   1   0     1630.90     1544.36     17.04 o
   3   1   0       16.57       11.68      1.16 o
   4   1   0      219.34      208.63      3.87 o
   5   1   0       12.87       11.09      1.28 o
   6   1   0        4.50        6.68      1.23 o
   7   1   0        2.17        2.46      1.34 o
   8   1   0        9.10       11.65      1.40 o
   9   1   0        1.11        2.14      1.50 o
  10   1   0        2.82        2.80      1.87 o
   0   2   0     3329.76     3376.60     18.70 o
   1   2   0       39.39       32.28      1.06 o
   2   2   0       66.60       63.46      1.19 o
   3   2   0     9698.26     8297.26    181.90 o
   4   2   0      651.68      623.97      8.57 o
   5   2   0      157.07      156.85      3.25 o
   6   2   0       90.76       85.28      1.63 o
   7   2   0      101.58       95.69      1.91 o
   8   2   0       14.02       16.25      1.42 o
   9   2   0       41.21       42.72      1.56 o
  10   2   0        2.05        2.40      1.78 o
   1   3   0     1392.11     1406.81      8.64 o
   2   3   0     1230.09     1251.08      6.79 o
   3   3   0      268.93      305.12      2.60 o
   4   3   0      729.36      830.35      5.78 o
   5   3   0      247.71      252.87      3.03 o
   6   3   0       19.31       19.16      1.00 o
   7   3   0      114.49      104.12      2.77 o
   8   3   0       14.66       14.20      1.42 o
   9   3   0        0.36        0.41      1.44 o
  10   3   0        1.15        1.77      1.59 o
   0   4   0     2248.18     2282.06     17.35 o
   1   4   0      724.10      746.00      4.64 o
   2   4   0       14.37       13.75      0.84 o
   3   4   0        0.72        7.11      2.81 o
   4   4   0      290.39      285.15      2.36 o
   5   4   0      221.68      221.48      1.98 o
   6   4   0      163.74      150.83      2.62 o
   7   4   0       35.23       33.45      1.21 o
   8   4   0        0.20        1.68      1.25 o
   9   4   0        7.46        5.81      1.40 o
   1   5   0       54.67       58.24      0.95 o
   2   5   0       34.80       42.04      1.31 o
   3   5   0       16.96       16.65      0.71 o
   4   5   0       46.67       56.43      0.96 o
   5   5   0      162.58      179.11      2.02 o
   6   5   0        0.73        0.39      0.87 o
   7   5   0      132.89      129.07      1.80 o
   8   5   0        5.42        5.88      1.28 o
   9   5   0        0.30        0.71      1.36 o
   0   6   0      148.31      151.12      1.44 o
   1   6   0       61.32       72.80      0.83 o
   2   6   0     1023.47     1005.07      6.41 o
   3   6   0      415.08      421.26      3.62 o
   4   6   0       29.25       29.81      0.80 o
   5   6   0       49.88       45.17      0.90 o
   6   6   0       21.44       22.37      0.88 o
   7   6   0       15.05       14.32      0.91 o
   8   6   0        7.65        8.53      1.18 o
   9   6   0        0.12        1.34      2.33 o
   1   7   0       47.69       46.51      0.76 o
   2   7   0      263.92      274.52      2.36 o
   3   7   0       56.92       61.72      1.35 o
   4   7   0       96.19       96.34      0.95 o
   5   7   0       38.45       41.43      0.89 o
   6   7   0        1.04        2.48      0.85 o
   7   7   0       24.06       24.86      1.07 o
   8   7   0        3.60        3.22      1.51 o
   9   7   0       12.51       13.59      1.49 o
   0   8   0       31.45       37.41      0.99 o
   1   8   0        6.98        7.26      0.64 o
   2   8   0      196.39      191.68      1.56 o
   3   8   0        3.08        2.75      0.68 o
   4   8   0       63.42       63.96      1.42 o
   5   8   0       41.45       40.59      1.06 o
   6   8   0       23.32       23.44      1.09 o
   7   8   0       31.69       30.33      1.09 o
   8   8   0       22.67       22.27      1.13 o
   1   9   0        1.61        3.23      0.59 o
   2   9   0        7.95        8.42      0.74 o
   3   9   0       30.09       32.37      0.66 o
   4   9   0       15.97       16.33      0.87 o
   5   9   0      109.62      113.03      1.65 o
   6   9   0        5.28        4.47      0.92 o
   7   9   0        0.06        0.67      0.88 o
   8   9   0       10.34       10.22      1.05 o
   0  10   0       81.59       83.41      1.69 o
   1  10   0       10.70       11.34      0.65 o
   2  10   0       10.79       11.06      0.61 o
   3  10   0       83.76       86.06      1.44 o
   4  10   0        5.12        4.61      0.73 o
   5  10   0      107.54      109.49      1.43 o
   6  10   0        2.75        2.71      0.87 o
   7  10   0        0.59        0.40      0.92 o
   1  11   0       39.94       39.56      0.73 o
   2  11   0        0.30        1.78      0.78 o
   3  11   0        3.99        5.63      0.78 o
   4  11   0        0.14       -0.45      0.70 o
   5  11   0       34.45       36.89      0.95 o
   6  11   0        0.08        1.00      0.90 o
   0  12   0        8.58        8.54      1.15 o
   1  12   0        1.10        1.48      0.69 o
   2  12   0        2.77        4.17      0.71 o
   3  12   0       76.16       76.09      1.11 o
   4  12   0       33.90       33.81      0.85 o
   5  12   0        4.38        5.73      0.81 o
   6  12   0        0.20        0.26      0.80 o
   1  13   0       14.99       16.16      0.74 o
   2  13   0        8.52        8.90      0.68 o
   3  13   0        0.56        2.72      0.83 o
   4  13   0       19.27       18.28      0.79 o
   5  13   0        2.33        2.11      0.89 o
   0  14   0       39.03       32.81      1.58 o
   1  14   0        0.16        0.78      0.76 o
   2  14   0        8.09        7.18      0.73 o
   3  14   0        0.04        0.88      0.80 o
   1   0   1     6284.54     5520.70     33.15 o
   2   0   1      768.08      703.10     11.32 o
   3   0   1        3.91        2.36      1.25 o
   4   0   1     3405.80     3381.41     62.25 o
   5   0   1       32.71       26.83      1.28 o
   6   0   1       23.76       22.48      1.32 o
   7   0   1        0.08        1.26      1.32 o
   8   0   1        0.85        1.41      1.28 o
   9   0   1        4.20        2.06      1.71 o
  10   0   1        0.03        0.60      2.08 o
   0   1   1       12.81       21.18      1.23 o
   1   1   1      478.81      494.09      3.55 o
   2   1   1     3859.02     3516.99     33.96 o
   3   1   1      789.46      813.17      7.51 o
   4   1   1      413.73      391.42      4.13 o
   5   1   1      122.26      132.48      1.54 o
   6   1   1       13.38       14.64      0.88 o
   7   1   1       33.07       38.21      1.05 o
   8   1   1        6.04        6.79      0.96 o
   9   1   1        1.78        1.45      1.12 o
  10   1   1        7.01        7.94      1.51 o
   0   2   1      503.83      493.94      2.68 o
   1   2   1     7143.30     6726.93     47.68 o
   2   2   1      101.81      107.48      0.94 o
   3   2   1      814.58      850.57      6.16 o
   4   2   1      958.56      983.24      8.80 o
   5   2   1       81.12       72.75      0.97 o
   6   2   1      115.64      115.23      1.59 o
   7   2   1       10.88        9.57      0.96 o
   8   2   1        2.20        3.81      0.97 o
   9   2   1        3.21        3.57      1.14 o
  10   2   1        0.36        0.84      1.33 o
   0   3   1    13783.04    12413.16     55.18 o
   1   3   1     6934.77     6713.43     35.58 o
   2   3   1      707.50      716.12      3.56 o
   3   3   1      527.23      557.00      3.49 o
   4   3   1      507.45      501.35      4.45 o
   5   3   1      422.06      417.14      3.66 o
   6   3   1       27.49       25.98      0.78 o
   7   3   1      151.93      150.68      2.31 o
   8   3   1       34.51       30.12      1.00 o
   9   3   1       12.03       11.70      1.29 o
  10   3   1        6.03        7.45      1.44 o
   0   4   1     4072.29     4093.10     27.18 o
   1   4   1     2444.61     2468.44      7.69 o
   2   4   1       34.83       39.27      1.39 o
   3   4   1      309.96      331.45      1.73 o
   4   4   1       24.36       25.13      0.60 o
   5   4   1       89.49       86.21      0.88 o
   6   4   1        4.91        5.97      0.68 o
   7   4   1       47.68       56.93      0.98 o
   8   4   1       35.68       36.03      1.11 o
   9   4   1        2.47        2.93      0.97 o
   0   5   1       91.95       83.76      0.99 o
   1   5   1      191.42      192.94      0.79 o
   2   5   1     1208.13     1230.58      6.78 o
   3   5   1      469.79      497.36      2.79 o
   4   5   1      498.93      496.17      4.81 o
   5   5   1      174.71      179.63      1.51 o
   6   5   1       35.11       34.14      0.67 o
   7   5   1       93.22       98.31      1.02 o
   8   5   1      106.75      101.71      1.69 o
   9   5   1       10.51       10.00      1.05 o
   0   6   1        9.15        8.72      0.61 o
   1   6   1      461.72      475.36      2.27 o
   2   6   1      241.17      234.37      1.43 o
   3   6   1       47.42       46.84      0.57 o
   4   6   1      158.60      173.61      1.11 o
   5   6   1       81.56       82.50      0.76 o
   6   6   1        2.22        1.81      0.62 o
   7   6   1       14.68       13.52      0.77 o
   8   6   1        0.22        0.13      0.80 o
   9   6   1        4.26        4.91      0.98 o
   0   7   1       28.50       29.53      0.72 o
   1   7   1     1584.30     1578.58      8.56 o
   2   7   1       13.94       14.70      0.52 o
   3   7   1      256.79      260.02      1.70 o
   4   7   1       56.37       56.71      0.61 o
   5   7   1       28.94       32.18      0.61 o
   6   7   1       32.68       32.66      0.63 o
   7   7   1       11.20       11.44      0.69 o
   8   7   1       16.60       15.90      0.80 o
   9   7   1        9.09        9.15      0.99 o
   0   8   1       62.35       58.99      0.79 o
   1   8   1      125.45      129.86      0.63 o
   2   8   1       38.61       39.14      0.58 o
   3   8   1       50.12       48.42      0.54 o
   4   8   1      158.99      170.33      1.16 o
   5   8   1       13.87       15.38      0.57 o
   6   8   1       19.91       20.95      0.62 o
   7   8   1        1.01        1.66      0.59 o
   8   8   1        3.51        2.86      0.77 o
   0   9   1       92.70       96.67      0.79 o
   1   9   1       41.64       41.73      0.51 o
   2   9   1       49.43       50.27      0.55 o
   3   9   1        2.00        2.72      0.52 o
   4   9   1       76.93       79.52      0.62 o
   5   9   1       37.93       38.06      0.58 o
   6   9   1       22.76       23.92      0.68 o
   7   9   1        5.14        5.94      0.75 o
   8   9   1        1.27        1.88      0.83 o
   0  10   1       55.64       51.03      0.73 o
   1  10   1       10.75       10.98      0.48 o
   2  10   1        1.97        3.51      0.47 o
   3  10   1        0.44        0.67      0.51 o
   4  10   1      180.13      177.61      1.97 o
   5  10   1        9.40        8.38      0.55 o
   6  10   1        1.23        1.86      0.66 o
   7  10   1        2.29        3.02      0.61 o
   0  11   1       16.59       18.73      0.89 o
   1  11   1       44.24       44.07      0.54 o
   2  11   1       10.80       11.32      0.48 o
   3  11   1       32.41       34.32      0.54 o
   4  11   1        0.74        1.43      0.52 o
   5  11   1       12.61       13.35      0.65 o
   6  11   1       11.91        9.16      0.66 o
   0  12   1        8.81        7.89      0.67 o
   1  12   1        9.95       10.05      0.49 o
   2  12   1        2.64        3.14      0.48 o
   3  12   1        8.64       10.13      0.51 o
   4  12   1       15.02       14.22      0.59 o
   5  12   1       11.97       11.56      0.61 o
   6  12   1        0.53        0.41      0.64 o
   0  13   1        0.91        1.10      0.72 o
   1  13   1       13.13       12.95      0.51 o
   2  13   1        9.03        9.20      0.50 o
   3  13   1       20.09       18.96      0.66 o
   4  13   1       50.50       45.76      0.64 o
   0  14   1        0.03        1.76      0.80 o
   1  14   1        1.27        1.50      0.54 o
   2  14   1        0.06        0.87      0.50 o
   3  14   1       15.16       13.87      0.64 o
   0   0   2      418.43      410.42      4.92 o
   1   0   2      256.21      249.44      2.71 o
   2   0   2     1180.27     1045.51     17.16 o
   3   0   2       94.75      106.99      2.25 o
   4   0   2       31.66       37.82      1.22 o
   5   0   2        4.22        3.66      1.17 o
   6   0   2        0.79        0.21      1.14 o
   7   0   2      171.80      155.49      3.78 o
   8   0   2        0.54        1.29      1.64 o
   9   0   2       12.23       14.27      1.83 o
  10   0   2        3.33        3.23      2.05 o
   0   1   2      595.00      598.32      3.70 o
   1   1   2     2994.22     2889.45     15.67 o
   2   1   2      177.87      158.50      1.95 o
   3   1   2      921.27      872.46      7.42 o
   4   1   2      507.11      519.61      5.82 o
   5   1   2       86.27       88.06      1.17 o
   6   1   2       65.77       62.96      1.04 o
   7   1   2       65.37       59.04      1.27 o
   8   1   2       52.88       54.05      1.29 o
   9   1   2        4.11        4.96      1.24 o
  10   1   2        5.39        6.31      1.60 o
   0   2   2     7329.93     6915.63     83.67 o
   1   2   2     1917.54     1890.99     10.58 o
   2   2   2      259.04      275.55      2.10 o
   3   2   2      875.95      915.75      6.13 o
   4   2   2      123.17      125.04      1.23 o
   5   2   2      317.45      302.24      3.67 o
   6   2   2      102.07      103.21      1.19 o
   7   2   2      154.47      163.60      2.92 o
   8   2   2       27.12       24.14      1.13 o
   9   2   2        0.53        1.36      1.19 o
  10   2   2       10.18       12.23      1.56 o
   0   3   2    11566.34    10370.99    172.41 o
   1   3   2     4486.95     4347.83     22.80 o
   2   3   2      339.41      345.24      1.80 o
   3   3   2      999.87     1004.49      4.98 o
   4   3   2      151.91      150.63      1.21 o
   5   3   2       33.67       31.00      0.77 o
   6   3   2      120.65      122.23      1.06 o
   7   3   2       70.06       64.91      0.99 o
   8   3   2        4.65        4.13      0.98 o
   9   3   2        9.39        7.64      1.20 o
   0   4   2      185.47      230.09      1.46 o
   1   4   2      818.55      806.88      3.19 o
   2   4   2      281.79      301.66      1.94 o
   3   4   2      843.48      839.53      5.05 o
   4   4   2       99.69      102.59      0.86 o
   5   4   2       25.96       27.40      0.70 o
   6   4   2      154.88      155.15      1.89 o
   7   4   2       76.90       74.15      0.99 o
   8   4   2       14.99       15.74      0.84 o
   9   4   2        1.01        1.58      1.11 o
   0   5   2       20.68       23.94      0.71 o
   1   5   2       97.66       95.32      1.27 o
   2   5   2     1181.51     1210.65      4.75 o
   3   5   2      559.11      619.18      3.05 o
   4   5   2      178.86      184.43      1.37 o
   5   5   2       84.50       83.62      0.85 o
   6   5   2       79.11       76.83      0.82 o
   7   5   2       44.39       46.09      0.83 o
   8   5   2       13.27       13.17      0.86 o
   9   5   2        7.67        7.21      1.12 o
   0   6   2      227.18      236.39      1.13 o
   1   6   2     1011.86     1019.19      6.15 o
   2   6   2       85.79       79.90      0.70 o
   3   6   2       36.69       42.93      0.56 o
   4   6   2       75.00       71.04      0.71 o
   5   6   2       25.68       24.74      0.56 o
   6   6   2       51.20       52.51      0.71 o
   7   6   2        4.70        5.02      0.67 o
   8   6   2       10.10        9.69      0.83 o
   9   6   2       12.05       12.34      0.93 o
   0   7   2        1.16        1.83      0.74 o
   1   7   2      437.70      448.14      2.22 o
   2   7   2      129.05      133.11      0.68 o
   3   7   2       13.05       12.76      0.50 o
   4   7   2       92.55       97.01      0.93 o
   5   7   2      171.49      172.47      1.13 o
   6   7   2       25.96       26.89      0.63 o
   7   7   2        1.66        2.48      0.66 o
   8   7   2       11.18       12.16      0.82 o
   0   8   2       72.37       77.31      1.08 o
   1   8   2       31.19       32.02      0.54 o
   2   8   2      112.00      108.68      1.20 o
   3   8   2       19.78       20.33      0.57 o
   4   8   2        4.99        5.69      0.53 o
   5   8   2       78.75       83.57      0.67 o
   6   8   2       31.47       33.57      0.68 o
   7   8   2        5.79        6.09      0.72 o
   8   8   2        1.25        1.82      0.79 o
   0   9   2       32.69       33.26      0.69 o
   1   9   2       50.41       51.41      0.53 o
   2   9   2      225.73      220.55      1.72 o
   3   9   2       38.82       36.56      0.60 o
   4   9   2        3.35        3.91      0.49 o
   5   9   2       14.51       13.69      0.52 o
   6   9   2        2.26        2.28      0.57 o
   7   9   2        1.45        1.73      0.62 o
   8   9   2        8.86        8.78      0.80 o
   0  10   2        1.44        3.11      0.69 o
   1  10   2      156.91      158.23      0.66 o
   2  10   2       61.84       60.26      0.65 o
   3  10   2       17.78       19.63      0.59 o
   4  10   2       56.39       57.09      0.61 o
   5  10   2        2.96        3.33      0.57 o
   6  10   2       10.37        9.64      0.64 o
   7  10   2        0.54        1.87      0.73 o
   0  11   2       74.85       78.31      1.15 o
   1  11   2       10.95        9.89      0.47 o
   2  11   2       41.33       40.44      0.68 o
   3  11   2       74.76       76.10      0.81 o
   4  11   2       44.46       46.31      0.63 o
   5  11   2       14.94       14.34      0.60 o
   6  11   2        5.79        4.99      0.68 o
   0  12   2        1.04        1.17      0.63 o
   1  12   2       12.22       12.28      0.48 o
   2  12   2        4.15        4.70      0.52 o
   3  12   2       12.19       12.43      0.55 o
   4  12   2        5.02        5.06      0.59 o
   5  12   2        4.26        3.84      0.59 o
   0  13   2       11.82       12.30      0.71 o
   1  13   2        4.62        4.53      0.53 o
   2  13   2        5.13        5.10      0.55 o
   3  13   2       38.30       36.01      0.74 o
   4  13   2       11.29        9.64      0.60 o
   0  14   2        6.24        4.94      0.75 o
   1  14   2        1.70        2.14      0.55 o
   2  14   2        7.94        7.86      0.60 o
   3  14   2        0.23        1.04      0.57 o
   1   0   3       29.67       30.93      1.48 o
   2   0   3     1249.34     1167.32     15.49 o
   3   0   3        6.80        6.25      1.41 o
   4   0   3      358.87      318.97      2.78 o
   5   0   3       59.48       52.75      1.50 o
   6   0   3        8.62        6.29      1.41 o
   7   0   3      139.69      148.71      2.09 o
   8   0   3        8.78        7.15      1.67 o
   9   0   3        7.73        7.63      1.81 o
  10   0   3        7.55        8.91      2.17 o
   0   1   3     5372.81     5032.23     47.44 o
   1   1   3     1909.83     1779.20     11.55 o
   2   1   3      637.94      622.86      6.89 o
   3   1   3      127.69      123.41      1.25 o
   4   1   3       36.09       37.29      0.89 o
   5   1   3      107.81      109.40      1.55 o
   6   1   3      148.45      142.40      1.98 o
   7   1   3      204.78      205.43      3.13 o
   8   1   3       60.49       53.88      1.35 o
   9   1   3        2.90        2.40      1.25 o
  10   1   3       12.38       15.39      1.42 o
   0   2   3      815.53      829.51      5.78 o
   1   2   3      914.33      855.01      4.43 o
   2   2   3       82.32       77.65      0.94 o
   3   2   3      224.73      233.78      1.88 o
   4   2   3      346.39      381.66      3.83 o
   5   2   3      121.80      124.09      1.37 o
   6   2   3      311.79      302.08      3.08 o
   7   2   3       92.85       85.88      1.13 o
   8   2   3       13.74       14.98      1.17 o
   9   2   3        4.93        5.50      1.28 o
   0   3   3     1241.18     1229.98     11.60 o
   1   3   3      379.61      362.36      2.09 o
   2   3   3      812.07      744.07      6.74 o
   3   3   3      208.25      243.75      2.05 o
   4   3   3       64.63       69.27      0.97 o
   5   3   3       72.22       73.94      0.85 o
   6   3   3       49.82       50.93      0.86 o
   7   3   3       22.10       24.03      0.88 o
   8   3   3       14.61       14.85      0.96 o
   9   3   3        0.20       -0.02      1.28 o
   0   4   3       45.00       51.08      0.92 o
   1   4   3       26.32       27.34      0.61 o
   2   4   3      598.54      604.96      4.31 o
   3   4   3       72.51       73.07      0.71 o
   4   4   3       23.09       27.21      0.60 o
   5   4   3      109.02      110.33      0.90 o
   6   4   3      124.62      122.51      1.13 o
   7   4   3       27.76       24.97      0.85 o
   8   4   3        0.30        0.95      0.86 o
   9   4   3       17.43       17.60      1.14 o
   0   5   3      458.89      441.99      4.02 o
   1   5   3     1315.41     1367.78      7.97 o
   2   5   3      240.14      247.50      1.65 o
   3   5   3      152.57      167.44      1.32 o
   4   5   3      347.62      345.81      2.35 o
   5   5   3        8.68        8.20      0.59 o
   6   5   3        0.66        0.41      0.66 o
   7   5   3       29.81       28.76      0.78 o
   8   5   3        0.24        0.44      0.83 o
   9   5   3        7.21        8.08      1.04 o
   0   6   3     1763.45     1799.91     13.37 o
   1   6   3      394.04      379.79      2.48 o
   2   6   3      356.32      350.67      2.22 o
   3   6   3       27.21       30.31      0.58 o
   4   6   3       57.22       59.90      0.68 o
   5   6   3       38.87       39.77      0.66 o
   6   6   3       37.97       32.87      0.70 o
   7   6   3       17.78       16.78      0.73 o
   8   6   3        3.38        4.04      0.81 o
   9   6   3        0.77        1.35      0.99 o
   0   7   3      132.68      136.34      1.60 o
   1   7   3      413.31      437.04      3.90 o
   2   7   3       43.92       43.90      0.56 o
   3   7   3       72.97       77.63      0.66 o
   4   7   3      313.14      299.42      2.22 o
   5   7   3       37.21       36.94      0.64 o
   6   7   3       71.19       68.23      0.74 o
   7   7   3        5.05        4.24      0.68 o
   8   7   3        2.06        2.58      0.82 o
   0   8   3       24.35       24.92      0.82 o
   1   8   3      128.16      132.65      0.93 o
   2   8   3      298.84      314.76      2.28 o
   3   8   3       96.34       95.80      0.71 o
   4   8   3       16.61       15.11      0.57 o
   5   8   3       95.30       90.98      0.93 o
   6   8   3        6.90        6.92      0.59 o
   7   8   3       18.18       18.53      0.70 o
   8   8   3        3.75        4.84      0.79 o
   0   9   3        0.60        1.15      0.62 o
   1   9   3      169.88      171.32      1.48 o
   2   9   3       54.25       52.48      0.63 o
   3   9   3       86.27       83.72      0.62 o
   4   9   3       60.68       64.41      0.65 o
   5   9   3        7.11        8.31      0.55 o
   6   9   3       18.21       17.66      0.65 o
   7   9   3       11.52       12.82      0.73 o
   0  10   3        8.18        9.86      0.71 o
   1  10   3       64.48       64.29      0.64 o
   2  10   3       52.76       54.53      0.58 o
   3  10   3       76.58       77.32      0.65 o
   4  10   3       22.89       23.67      0.56 o
   5  10   3        1.84        2.87      0.53 o
   6  10   3       21.79       20.24      0.64 o
   7  10   3        1.02        1.08      0.69 o
   0  11   3        4.09        3.11      0.67 o
   1  11   3       15.17       14.89      0.52 o
   2  11   3       60.97       59.69      0.74 o
   3  11   3       32.45       32.98      0.58 o
   4  11   3        6.68        7.50      0.58 o
   5  11   3        3.95        3.76      0.62 o
   6  11   3        1.68        1.12      0.67 o
   0  12   3        0.03       -0.02      0.70 o
   1  12   3       18.16       18.60      0.68 o
   2  12   3       11.38       11.99      0.53 o
   3  12   3       10.50       10.27      0.55 o
   4  12   3        0.70        1.57      0.55 o
   5  12   3        0.54        0.87      0.65 o
   0  13   3        2.15        1.76      0.68 o
   1  13   3        5.82        5.06      0.56 o
   2  13   3       36.96       33.76      0.64 o
   3  13   3       38.24       34.49      0.68 o
   4  13   3        3.94        4.53      0.64 o
   0  14   3        0.19        0.69      0.86 o
   1  14   3        2.96        3.06      0.60 o
   2  14   3        5.62        5.31      0.66 o
   3  14   3        6.37        4.73      0.62 o
   0   0   4     1959.20     1797.90      6.65 o
   1   0   4      592.35      552.16      2.89 o
   2   0   4      534.52      483.84      4.96 o
   3   0   4     1204.39     1228.57     25.45 o
   4   0   4        0.96        2.72      1.35 o
   5   0   4        0.99        2.46      1.27 o
   6   0   4      501.64      488.29      5.57 o
   7   0   4      296.72      301.29      4.76 o
   8   0   4        2.59        2.97      1.55 o
   9   0   4       13.17       14.73      1.84 o
   0   1   4      173.77      157.64      1.79 o
   1   1   4     1210.19     1139.46      7.22 o
   2   1   4      666.13      647.78      5.94 o
   3   1   4       73.99       78.11      1.04 o
   4   1   4       76.15       71.69      1.20 o
   5   1   4        5.02        5.80      0.82 o
   6   1   4        3.05        3.98      0.84 o
   7   1   4      117.40      114.25      1.83 o
   8   1   4       22.38       19.45      1.12 o
   9   1   4        7.95        5.97      1.27 o
   0   2   4      634.43      632.36      5.13 o
   1   2   4      228.55      229.73      1.20 o
   2   2   4      114.62      126.97      1.05 o
   3   2   4      915.25      956.33      3.32 o
   4   2   4      280.79      278.56      2.46 o
   5   2   4       99.83       92.24      1.10 o
   6   2   4       91.02       86.74      1.38 o
   7   2   4       60.11       51.57      1.04 o
   8   2   4       11.18       10.19      1.13 o
   9   2   4        3.27        3.71      1.23 o
   0   3   4       50.63       52.11      1.09 o
   1   3   4      502.38      483.45      3.51 o
   2   3   4      669.09      693.37      4.86 o
   3   3   4      138.02      161.59      1.85 o
   4   3   4      163.46      169.93      1.29 o
   5   3   4       76.48       73.09      0.90 o
   6   3   4       73.57       72.64      0.91 o
   7   3   4       26.96       30.50      0.95 o
   8   3   4       15.17       13.19      0.97 o
   9   3   4        0.39        1.24      1.17 o
   0   4   4      285.66      272.99      3.14 o
   1   4   4      531.02      516.18      2.70 o
   2   4   4     1532.37     1528.63      8.09 o
   3   4   4      105.91      109.05      1.71 o
   4   4   4       85.05       82.37      0.73 o
   5   4   4      184.36      178.81      1.46 o
   6   4   4      140.81      137.96      1.55 o
   7   4   4       18.18       16.15      0.89 o
   8   4   4       17.95       19.58      0.95 o
   9   4   4        1.66        2.07      1.15 o
   0   5   4      144.92      144.49      1.85 o
   1   5   4      317.62      361.83      2.56 o
   2   5   4      610.31      632.55      4.24 o
   3   5   4       28.77       30.43      0.58 o
   4   5   4       93.18       92.96      0.75 o
   5   5   4      118.89      118.89      0.92 o
   6   5   4       29.12       28.24      0.73 o
   7   5   4       34.30       32.03      0.77 o
   8   5   4        1.74        1.66      0.90 o
   9   5   4        3.87        2.97      1.04 o
   0   6   4       80.94       76.36      0.85 o
   1   6   4       26.93       39.67      2.58 o
   2   6   4      231.20      232.32      2.15 o
   3   6   4      186.59      193.72      1.44 o
   4   6   4       47.09       45.94      0.73 o
   5   6   4      176.36      181.65      1.66 o
   6   6   4       15.75       16.47      0.71 o
   7   6   4        3.99        4.39      0.65 o
   8   6   4        4.09        3.57      0.80 o
   9   6   4        1.84        2.06      1.06 o
   0   7   4        0.73        1.13      0.65 o
   1   7   4       70.35       67.94      0.68 o
   2   7   4      147.28      151.76      1.62 o
   3   7   4      154.98      160.18      1.16 o
   4   7   4       41.97       40.89      0.59 o
   5   7   4       16.35       18.59      0.63 o
   6   7   4       42.31       44.47      0.74 o
   7   7   4        9.91       10.37      0.69 o
   8   7   4        1.14        1.46      0.84 o
   0   8   4       44.94       42.19      0.82 o
   1   8   4      105.23      107.23      1.06 o
   2   8   4      139.20      149.80      1.48 o
   3   8   4       39.82       41.41      0.58 o
   4   8   4       37.51       39.11      0.59 o
   5   8   4       40.27       40.33      0.59 o
   6   8   4       12.08       11.47      0.61 o
   7   8   4        2.16        2.48      0.71 o
   8   8   4        7.65        8.59      0.85 o
   0   9   4       20.83       21.44      1.04 o
   1   9   4       51.42       51.28      0.54 o
   2   9   4      157.34      151.83      1.18 o
   3   9   4       46.90       52.06      0.77 o
   4   9   4       37.38       36.10      0.61 o
   5   9   4       13.08       14.29      0.58 o
   6   9   4        4.34        4.59      0.59 o
   7   9   4       33.53       33.58      0.80 o
   0  10   4        7.68        8.44      0.81 o
   1  10   4       24.46       22.70      0.56 o
   2  10   4       43.12       42.41      0.56 o
   3  10   4       26.78       27.63      0.57 o
   4  10   4        4.40        4.10      0.56 o
   5  10   4        6.57        6.46      0.65 o
   6  10   4       16.68       16.54      0.68 o
   7  10   4        5.94        6.80      0.77 o
   0  11   4        4.19        4.85      0.79 o
   1  11   4       23.59       22.89      0.59 o
   2  11   4       47.70       46.85      0.61 o
   3  11   4       25.25       24.62      0.54 o
   4  11   4       17.86       18.89      0.56 o
   5  11   4        0.79        1.92      0.62 o
   6  11   4        0.06        0.63      0.64 o
   0  12   4       21.44       20.14      0.76 o
   1  12   4        9.72        8.84      0.53 o
   2  12   4       43.87       38.80      0.59 o
   3  12   4       32.68       28.54      0.61 o
   4  12   4       21.01       18.98      0.64 o
   5  12   4        3.34        3.38      0.66 o
   0  13   4        0.00        0.37      0.81 o
   1  13   4       20.17       18.33      0.64 o
   2  13   4       11.74        9.75      0.56 o
   3  13   4        1.00        0.57      0.54 o
   4  13   4        4.51        4.85      0.63 o
   0  14   4        3.47        3.32      0.85 o
   1  14   4        5.62        5.15      0.58 o
   2  14   4        8.09        7.61      0.62 o
   1   0   5      731.05      707.42      7.09 o
   2   0   5     1246.59     1222.12      7.79 o
   3   0   5     1641.11     1748.35     28.64 o
   4   0   5        6.06        4.54      1.30 o
   5   0   5       56.95       55.17      3.93 o
   6   0   5      271.09      271.13      4.76 o
   7   0   5       43.64       42.73      1.62 o
   8   0   5        3.71        3.27      1.13 o
   9   0   5        8.30        8.72      1.84 o
   0   1   5       70.28       66.80      1.35 o
   1   1   5      764.00      707.22      4.46 o
   2   1   5      195.61      208.35      1.35 o
   3   1   5       84.09       74.22      1.12 o
   4   1   5       82.03       83.97      1.13 o
   5   1   5      193.26      180.99      2.70 o
   6   1   5      166.68      154.94      1.93 o
   7   1   5       66.96       67.07      1.21 o
   8   1   5        4.76        5.13      0.94 o
   9   1   5        2.91        3.93      1.22 o
   0   2   5       49.87       49.14      1.39 o
   1   2   5      159.08      170.75      1.85 o
   2   2   5      123.60      116.20      1.08 o
   3   2   5       72.41       84.54      0.87 o
   4   2   5      145.39      137.37      1.40 o
   5   2   5       30.75       30.19      0.84 o
   6   2   5      377.12      380.70      5.77 o
   7   2   5       84.75       86.73      1.17 o
   8   2   5       38.41       36.50      1.03 o
   9   2   5        6.06        7.41      1.09 o
   0   3   5      441.89      408.58      3.12 o
   1   3   5     1362.30     1358.53      9.05 o
   2   3   5      190.32      208.42      2.10 o
   3   3   5      207.77      213.42      1.75 o
   4   3   5       81.85       77.38      1.05 o
   5   3   5      120.82      114.94      1.26 o
   6   3   5       42.17       42.50      0.90 o
   7   3   5       91.19       89.95      1.28 o
   8   3   5       28.77       28.62      0.94 o
   9   3   5        1.18        1.42      1.01 o
   0   4   5      229.25      237.49      2.47 o
   1   4   5     1032.15      984.28      6.19 o
   2   4   5      202.41      235.56      1.85 o
   3   4   5      434.37      414.75      4.33 o
   4   4   5       43.96       45.12      0.73 o
   5   4   5       99.60      100.44      0.85 o
   6   4   5       49.12       50.22      0.85 o
   7   4   5       51.77       52.23      0.89 o
   8   4   5        1.80        1.17      0.94 o
   9   4   5        9.98        9.77      1.12 o
   0   5   5       87.43       77.10      1.47 o
   1   5   5      160.25      157.62      0.85 o
   2   5   5      166.42      191.33      1.70 o
   3   5   5       21.95       19.40      0.65 o
   4   5   5       45.08       40.30      0.65 o
   5   5   5       24.84       23.92      0.65 o
   6   5   5       39.58       40.98      0.74 o
   7   5   5       13.08       14.36      0.80 o
   8   5   5        1.45        1.29      0.79 o
   9   5   5        4.33        6.53      1.11 o
   0   6   5      504.91      506.51      6.14 o
   1   6   5      218.45      220.03      2.11 o
   2   6   5      229.31      208.86      2.05 o
   3   6   5      105.53      102.92      0.78 o
   4   6   5      163.78      160.24      1.36 o
   5   6   5      106.38      108.45      1.40 o
   6   6   5       79.25       79.01      0.96 o
   7   6   5       33.22       31.60      0.78 o
   8   6   5       18.91       19.86      0.89 o
   0   7   5        6.93        8.70      0.75 o
   1   7   5       23.73       23.57      0.54 o
   2   7   5       93.57       95.92      1.23 o
   3   7   5       85.99       86.76      0.72 o
   4   7   5       68.18       68.24      0.66 o
   5   7   5       40.58       37.70      0.69 o
   6   7   5        3.70        4.24      0.64 o
   7   7   5       10.78        9.20      0.71 o
   8   7   5        5.48        3.24      0.84 o
   0   8   5        5.95        6.38      0.69 o
   1   8   5        6.84        7.10      0.49 o
   2   8   5      168.90      171.82      1.48 o
   3   8   5       79.86       80.37      0.99 o
   4   8   5       55.08       54.16      0.65 o
   5   8   5       16.15       15.71      0.61 o
   6   8   5       52.38       50.86      0.71 o
   7   8   5        6.15        6.88      0.71 o
   8   8   5        1.08        1.22      0.83 o
   0   9   5       17.87       18.63      0.76 o
   1   9   5       15.93       15.87      0.52 o
   2   9   5      184.72      184.64      1.88 o
   3   9   5       25.15       26.94      0.58 o
   4   9   5        0.23        0.48      0.50 o
   5   9   5        0.29        0.98      0.52 o
   6   9   5       11.77       11.26      0.63 o
   7   9   5        3.05        4.30      0.70 o
   0  10   5        5.97        5.93      0.85 o
   1  10   5       11.82       12.56      0.50 o
   2  10   5       40.38       38.75      0.61 o
   3  10   5       30.16       31.70      0.60 o
   4  10   5        0.34        0.71      0.55 o
   5  10   5        2.87        3.94      0.59 o
   6  10   5        8.26        8.45      0.67 o
   0  11   5        1.08        3.01      0.68 o
   1  11   5       74.06       73.47      0.81 o
   2  11   5        4.00        4.34      0.49 o
   3  11   5       30.95       30.28      0.57 o
   4  11   5        1.86        2.35      0.58 o
   5  11   5        2.59        2.85      0.65 o
   6  11   5        4.72        4.54      0.64 o
   0  12   5        9.96        9.66      0.81 o
   1  12   5       16.20       16.16      0.57 o
   2  12   5       26.38       23.71      0.61 o
   3  12   5       23.66       22.65      0.60 o
   4  12   5        1.43        2.63      0.66 o
   5  12   5        5.55        5.78      0.67 o
   0  13   5        0.15        1.90      0.87 o
   1  13   5        2.10        2.20      0.55 o
   2  13   5        1.12        1.48      0.56 o
   3  13   5        0.23        0.68      0.62 o
   4  13   5        1.27        1.39      0.69 o
   0  14   5       11.74       10.61      0.85 o
   1  14   5        2.03        2.06      0.66 o
   0   0   6        1.95        2.67      1.40 o
   1   0   6      179.06      159.29      1.58 o
   2   0   6       83.61       92.49      1.60 o
   3   0   6       12.17       12.85      1.02 o
   4   0   6       34.32       33.01      1.20 o
   5   0   6      344.02      308.14      3.75 o
   6   0   6       72.34       69.80      1.59 o
   7   0   6       16.75       17.94      1.21 o
   8   0   6       15.67       16.04      1.53 o
   9   0   6        6.70        6.03      1.40 o
   0   1   6      128.67      119.64      1.51 o
   1   1   6     1237.33     1254.17      5.56 o
   2   1   6      328.60      365.60      2.65 o
   3   1   6      174.84      190.49      2.30 o
   4   1   6      290.03      267.15      2.30 o
   5   1   6       22.85       23.19      1.11 o
   6   1   6      170.90      177.25      2.91 o
   7   1   6       15.21       15.78      0.83 o
   8   1   6        1.25        2.49      0.92 o
   9   1   6        1.42        1.92      1.11 o
   0   2   6        9.17        6.42      1.20 o
   1   2   6       74.82       70.22      0.92 o
   2   2   6      183.72      214.38      2.81 o
   3   2   6      652.79      647.37      7.85 o
   4   2   6       29.43       30.09      0.89 o
   5   2   6       16.07       14.51      0.79 o
   6   2   6        9.38        9.77      0.86 o
   7   2   6        9.35       10.08      0.84 o
   8   2   6       11.20       12.19      0.93 o
   9   2   6        5.98        4.70      1.05 o
   0   3   6       19.05       16.77      0.92 o
   1   3   6      345.22      342.95      2.02 o
   2   3   6      523.65      522.42      4.86 o
   3   3   6      250.53      245.92      2.25 o
   4   3   6       80.43       75.25      1.10 o
   5   3   6      354.82      347.21      3.77 o
   6   3   6       27.85       28.33      0.81 o
   7   3   6       35.93       37.11      0.96 o
   8   3   6       10.52       11.64      0.80 o
   9   3   6        9.07       11.30      1.06 o
   0   4   6     1078.90     1066.86     13.79 o
   1   4   6      274.66      285.93      2.24 o
   2   4   6       59.26       47.83      0.70 o
   3   4   6      257.86      257.55      2.68 o
   4   4   6      152.31      153.55      1.13 o
   5   4   6       17.98       19.17      0.79 o
   6   4   6       64.69       65.65      0.90 o
   7   4   6       31.52       28.60      0.82 o
   8   4   6        3.06        3.08      0.92 o
   9   4   6        1.13        1.49      1.01 o
   0   5   6        8.29        6.39      0.99 o
   1   5   6      528.00      511.38      4.07 o
   2   5   6       55.08       54.44      0.66 o
   3   5   6       20.47       19.74      0.62 o
   4   5   6       24.11       26.30      0.67 o
   5   5   6      443.54      434.54      4.44 o
   6   5   6       50.86       57.23      0.83 o
   7   5   6       15.63       14.57      0.76 o
   8   5   6       11.45       13.82      0.82 o
   0   6   6        4.09        3.54      0.70 o
   1   6   6      274.33      276.99      2.16 o
   2   6   6      147.41      150.82      2.11 o
   3   6   6      103.04      101.97      1.02 o
   4   6   6      129.70      127.00      1.38 o
   5   6   6        2.99        2.98      0.62 o
   6   6   6       61.41       63.11      0.99 o
   7   6   6       26.50       27.97      0.81 o
   8   6   6       15.05       14.02      0.84 o
   0   7   6       13.70       13.37      0.69 o
   1   7   6        8.74        9.37      0.48 o
   2   7   6      440.90      440.70      3.86 o
   3   7   6      138.92      141.04      1.30 o
   4   7   6       45.75       43.87      0.79 o
   5   7   6        8.55        9.25      0.57 o
   6   7   6        6.75        6.10      0.69 o
   7   7   6        7.88        7.51      0.74 o
   8   7   6       47.42       50.68      1.01 o
   0   8   6       12.53       13.44      0.70 o
   1   8   6        3.12        3.82      0.45 o
   2   8   6       29.24       30.54      0.56 o
   3   8   6       21.50       22.19      0.54 o
   4   8   6        7.85        8.70      0.63 o
   5   8   6        0.39        1.39      0.62 o
   6   8   6       53.42       52.50      0.91 o
   7   8   6       22.36       20.23      0.77 o
   0   9   6        1.38        1.40      0.72 o
   1   9   6        7.97        8.19      0.54 o
   2   9   6        1.58        1.85      0.54 o
   3   9   6       64.69       67.60      0.72 o
   4   9   6        7.68        7.14      0.58 o
   5   9   6       26.25       27.29      0.65 o
   6   9   6       10.51       12.78      0.70 o
   7   9   6        2.73        2.49      0.72 o
   0  10   6       39.67       41.54      1.11 o
   1  10   6       16.11       16.30      0.61 o
   2  10   6        9.81       10.03      0.49 o
   3  10   6       10.09        9.36      0.52 o
   4  10   6       19.67       20.39      0.61 o
   5  10   6        0.51        1.33      0.65 o
   6  10   6        5.44        4.89      0.73 o
   0  11   6        0.73        2.39      0.89 o
   1  11   6        0.01        1.14      0.53 o
   2  11   6        1.10        2.08      0.51 o
   3  11   6       21.38       19.58      0.54 o
   4  11   6        5.38        5.24      0.64 o
   5  11   6        2.03        3.39      0.63 o
   0  12   6        8.13        9.02      0.87 o
   1  12   6        5.10        5.51      0.60 o
   2  12   6        5.94        5.07      0.55 o
   3  12   6        3.15        3.84      0.60 o
   4  12   6        1.56        1.75      0.64 o
   0  13   6        1.77        1.99      0.91 o
   1  13   6        0.96        1.77      0.62 o
   2  13   6        1.62        2.31      0.64 o
   3  13   6        3.51        3.13      0.64 o
   1   0   7       64.57       83.19      1.30 o
   2   0   7        2.11        3.02      0.95 o
   3   0   7      536.09      517.17      6.91 o
   4   0   7      167.23      161.95      5.36 o
   5   0   7        0.13        3.19      1.65 o
   6   0   7       25.82       22.26      1.07 o
   7   0   7        0.20       -0.12      0.97 o
   8   0   7        0.01        1.16      1.18 o
   9   0   7        1.00        1.35      1.59 o
   0   1   7        4.15        4.29      0.91 o
   1   1   7      332.61      321.35      1.71 o
   2   1   7      652.30      671.59      3.85 o
   3   1   7       36.77       38.08      0.88 o
   4   1   7      195.12      180.38      2.64 o
   5   1   7      396.89      379.26      4.96 o
   6   1   7        0.00        1.33      0.71 o
   7   1   7       46.75       49.58      0.99 o
   8   1   7       17.58       17.96      0.89 o
   9   1   7        3.34        4.12      1.04 o
   0   2   7      358.29      365.14      3.43 o
   1   2   7      358.11      369.63      3.11 o
   2   2   7       93.90       97.96      0.97 o
   3   2   7        0.26        0.96      0.67 o
   4   2   7        1.47        0.97      0.76 o
   5   2   7      106.65      110.97      1.76 o
   6   2   7       20.62       19.95      0.80 o
   7   2   7        3.92        4.52      0.80 o
   8   2   7        6.45        7.01      0.94 o
   9   2   7        3.19        2.83      1.08 o
   0   3   7      707.82      692.46      7.64 o
   1   3   7      788.22      769.61      5.45 o
   2   3   7      375.68      395.38      3.05 o
   3   3   7        1.51        2.77      0.64 o
   4   3   7       23.94       21.24      0.69 o
   5   3   7      221.77      215.59      1.90 o
   6   3   7      173.52      168.48      2.28 o
   7   3   7       26.01       26.48      1.00 o
   8   3   7        6.09        6.58      1.01 o
   9   3   7        1.81        2.47      0.90 o
   0   4   7       81.10       77.58      1.38 o
   1   4   7        5.38        7.98      0.60 o
   2   4   7       20.95       19.45      0.63 o
   3   4   7       36.51       38.51      0.76 o
   4   4   7       39.59       38.06      0.74 o
   5   4   7       70.20       74.62      0.93 o
   6   4   7       67.20       64.51      0.91 o
   7   4   7        3.23        3.69      0.81 o
   8   4   7       14.07       15.02      0.90 o
   0   5   7       16.83       16.86      0.96 o
   1   5   7       21.04       18.68      0.64 o
   2   5   7      136.03      145.79      0.84 o
   3   5   7      166.39      172.18      1.86 o
   4   5   7      162.31      166.50      1.82 o
   5   5   7       15.38       14.31      0.64 o
   6   5   7       49.85       47.70      0.80 o
   7   5   7        4.17        4.29      0.82 o
   8   5   7        4.57        4.65      0.87 o
   0   6   7      236.38      258.33      2.82 o
   1   6   7       21.52       23.12      0.63 o
   2   6   7       42.10       40.73      0.59 o
   3   6   7       28.37       27.57      0.59 o
   4   6   7        6.04        5.94      0.62 o
   5   6   7        6.32        8.03      0.64 o
   6   6   7       54.41       55.13      0.81 o
   7   6   7        0.79        1.51      0.79 o
   8   6   7        2.34        3.33      0.90 o
   0   7   7        3.10        2.85      0.73 o
   1   7   7       75.27       76.24      0.72 o
   2   7   7      112.36      105.23      1.12 o
   3   7   7       16.97       18.13      0.70 o
   4   7   7       44.30       49.88      0.69 o
   5   7   7       20.30       21.34      0.62 o
   6   7   7        8.96        9.20      0.70 o
   7   7   7       37.28       37.41      0.78 o
   0   8   7      126.37      127.53      1.17 o
   1   8   7        6.92        7.21      0.61 o
   2   8   7       79.08       75.44      0.81 o
   3   8   7       26.77       27.68      0.64 o
   4   8   7        4.38        5.43      0.60 o
   5   8   7        5.24        6.52      0.63 o
   6   8   7        8.12        8.90      0.68 o
   7   8   7        0.72        0.89      0.74 o
   0   9   7        6.46        7.64      0.74 o
   1   9   7        1.67        2.45      0.49 o
   2   9   7      123.27      122.46      1.74 o
   3   9   7       18.09       19.12      0.62 o
   4   9   7        6.93        6.60      0.61 o
   5   9   7        7.38        6.33      0.63 o
   6   9   7        0.30        1.79      0.66 o
   0  10   7        0.09        1.14      0.72 o
   1  10   7        9.62       10.37      0.55 o
   2  10   7       36.63       35.30      0.61 o
   3  10   7       73.46       71.87      1.23 o
   4  10   7        0.64        2.10      0.58 o
   5  10   7        9.24        8.51      0.65 o
   6  10   7        0.09        1.16      0.66 o
   0  11   7       22.86       22.31      0.75 o
   1  11   7       11.82       12.55      0.63 o
   2  11   7       12.53       10.03      0.53 o
   3  11   7        2.99        3.61      0.60 o
   4  11   7        1.16        1.48      0.68 o
   5  11   7        0.43        1.99      0.73 o
   0  12   7       66.12       68.01      1.19 o
   1  12   7        3.05        3.74      0.57 o
   2  12   7        0.94        1.66      0.58 o
   3  12   7        1.46        1.94      0.61 o
   4  12   7        3.13        3.85      0.65 o
   0  13   7        3.31        3.62      0.86 o
   1  13   7       19.29       16.27      0.61 o
   2  13   7        2.64        3.21      0.58 o
   0   0   8      470.22      465.25      2.86 o
   1   0   8      120.63      112.52      1.21 o
   2   0   8      679.43      725.85      3.96 o
   3   0   8      119.83      107.29      1.65 o
   4   0   8       58.93       53.05      1.27 o
   5   0   8      126.55      120.59      4.55 o
   6   0   8        2.20        1.25      1.31 o
   7   0   8       49.34       50.59      1.43 o
   8   0   8       31.69       35.33      1.38 o
   9   0   8        1.59        2.06      1.43 o
   0   1   8      106.12       99.35      1.64 o
   1   1   8        9.04       11.28      0.64 o
   2   1   8       57.10       59.63      0.84 o
   3   1   8       26.45       29.43      0.73 o
   4   1   8       94.95       94.81      1.08 o
   5   1   8       79.87       80.26      1.36 o
   6   1   8       59.95       59.06      1.01 o
   7   1   8        6.47        8.01      0.84 o
   8   1   8        3.60        3.81      0.81 o
   9   1   8       12.58       12.89      1.17 o
   0   2   8      224.94      206.74      3.21 o
   1   2   8      214.52      205.18      2.28 o
   2   2   8       32.12       34.93      0.74 o
   3   2   8      154.04      148.43      1.88 o
   4   2   8       64.80       63.05      0.80 o
   5   2   8      218.29      212.31      3.24 o
   6   2   8       26.91       26.37      0.84 o
   7   2   8        8.21        8.52      0.77 o
   8   2   8        2.28        3.55      0.88 o
   0   3   8      137.63      138.04      2.63 o
   1   3   8      167.37      169.02      1.61 o
   2   3   8       68.49       70.30      1.00 o
   3   3   8       28.52       31.41      0.68 o
   4   3   8       16.68       17.02      0.77 o
   5   3   8      145.35      143.27      1.01 o
   6   3   8       51.64       48.72      0.90 o
   7   3   8        0.93        1.55      0.87 o
   8   3   8        1.85        3.19      0.78 o
   0   4   8       80.68       77.16      1.17 o
   1   4   8      428.20      431.12      3.69 o
   2   4   8      148.91      152.27      1.71 o
   3   4   8      136.88      134.72      1.45 o
   4   4   8       22.00       22.78      0.65 o
   5   4   8       31.67       35.46      0.72 o
   6   4   8       11.59       11.80      0.78 o
   7   4   8        8.32        6.56      0.73 o
   8   4   8        4.24        5.14      0.88 o
   0   5   8       73.37       74.18      1.05 o
   1   5   8        5.39        7.06      0.56 o
   2   5   8       52.77       48.08      0.86 o
   3   5   8       50.57       54.58      0.70 o
   4   5   8       27.20       28.10      0.73 o
   5   5   8       67.88       61.26      0.74 o
   6   5   8        0.38        0.67      0.68 o
   7   5   8        8.84       10.04      0.74 o
   8   5   8       19.19       19.58      0.92 o
   0   6   8       57.42       60.47      1.01 o
   1   6   8       40.20       42.62      0.69 o
   2   6   8       34.80       32.61      0.76 o
   3   6   8       31.72       32.05      0.68 o
   4   6   8       48.78       49.52      1.07 o
   5   6   8       11.08       13.84      0.66 o
   6   6   8       31.68       30.33      0.70 o
   7   6   8        4.00        4.28      0.76 o
   8   6   8        0.36        0.99      0.97 o
   0   7   8       57.23       57.91      0.91 o
   1   7   8       21.84       21.85      0.56 o
   2   7   8       88.65       91.19      0.90 o
   3   7   8       83.35       84.26      0.89 o
   4   7   8       96.40       98.43      1.01 o
   5   7   8        3.75        4.89      0.67 o
   6   7   8        2.97        3.89      0.64 o
   7   7   8        1.97        2.58      0.79 o
   0   8   8       58.60       65.14      1.27 o
   1   8   8       43.50       43.06      0.64 o
   2   8   8       81.32       76.68      0.95 o
   3   8   8       43.27       45.14      0.79 o
   4   8   8       17.83       18.21      0.66 o
   5   8   8       16.88       17.34      0.69 o
   6   8   8       12.27       12.41      0.76 o
   7   8   8        8.46        8.49      0.82 o
   0   9   8      101.51      109.84      2.34 o
   1   9   8        1.86        2.09      0.57 o
   2   9   8       21.04       20.97      0.61 o
   3   9   8       17.49       17.06      0.65 o
   4   9   8       16.85       17.17      0.63 o
   5   9   8        1.00        0.68      0.62 o
   6   9   8        0.35        1.17      0.70 o
   0  10   8        0.17        0.62      0.84 o
   1  10   8       98.18      100.36      1.49 o
   2  10   8        4.01        3.78      0.69 o
   3  10   8       14.91       15.65      0.62 o
   4  10   8       12.07       12.75      0.68 o
   5  10   8        6.40        5.98      0.67 o
   0  11   8        2.37        3.15      0.85 o
   1  11   8       17.45       17.12      0.62 o
   2  11   8        6.58        7.07      0.62 o
   3  11   8        2.18        1.67      0.58 o
   4  11   8        5.31        5.81      0.68 o
   0  12   8       12.59       12.32      1.00 o
   1  12   8       10.85        8.29      0.63 o
   2  12   8        3.12        3.47      0.66 o
   3  12   8        2.01        1.94      0.63 o
   0  13   8        0.97        1.78      1.01 o
   1  13   8        2.43        2.86      0.71 o
   1   0   9        9.54       10.40      1.17 o
   2   0   9        1.96        2.36      1.05 o
   3   0   9       11.31       11.86      1.04 o
   4   0   9        4.08        2.79      1.07 o
   5   0   9       13.06       12.60      1.48 o
   6   0   9       66.45       70.94      2.47 o
   7   0   9       45.05       46.00      1.27 o
   8   0   9        8.79        9.83      1.17 o
   0   1   9      106.81       97.85      1.59 o
   1   1   9      126.08      113.36      0.98 o
   2   1   9        3.40        3.87      0.72 o
   3   1   9       23.97       28.14      0.76 o
   4   1   9       16.73       17.35      0.78 o
   5   1   9       13.44       15.78      0.87 o
   6   1   9        6.26        4.72      1.04 o
   7   1   9        9.55        9.29      0.92 o
   8   1   9        2.55        2.39      0.79 o
   0   2   9      100.15      105.28      1.71 o
   1   2   9       64.26       56.15      0.84 o
   2   2   9       86.85       87.59      0.93 o
   3   2   9       37.22       40.62      0.79 o
   4   2   9       57.16       58.41      1.20 o
   5   2   9       17.30       15.95      0.87 o
   6   2   9       85.27       82.08      1.00 o
   7   2   9       14.30       15.84      0.92 o
   8   2   9        1.55        2.61      0.92 o
   0   3   9       43.83       43.66      1.58 o
   1   3   9       61.52       62.17      0.88 o
   2   3   9       64.03       61.53      0.91 o
   3   3   9       14.31       13.45      0.64 o
   4   3   9       29.45       30.58      0.73 o
   5   3   9       34.69       30.77      0.76 o
   6   3   9        2.38        2.33      0.71 o
   7   3   9        8.13        8.27      0.90 o
   8   3   9       15.21       16.59      1.01 o
   0   4   9       65.34       63.55      1.11 o
   1   4   9       66.37       69.86      1.02 o
   2   4   9       75.32       73.27      1.12 o
   3   4   9       19.40       20.71      0.68 o
   4   4   9       62.32       58.18      0.93 o
   5   4   9       47.18       42.84      0.80 o
   6   4   9        6.81        7.93      0.71 o
   7   4   9        4.71        6.12      0.89 o
   8   4   9        3.06        3.62      0.92 o
   0   5   9       28.77       25.71      0.87 o
   1   5   9      116.09      114.58      1.28 o
   2   5   9       24.65       24.80      0.64 o
   3   5   9       38.95       40.03      0.68 o
   4   5   9      251.63      258.31      3.57 o
   5   5   9       33.55       35.48      0.67 o
   6   5   9       14.48       16.55      0.73 o
   7   5   9        0.56        0.17      0.74 o
   0   6   9      131.03      127.93      3.54 o
   1   6   9      110.98      114.82      1.81 o
   2   6   9       77.49       78.39      1.18 o
   3   6   9       28.67       29.79      0.64 o
   4   6   9       20.73       22.40      0.66 o
   5   6   9       24.23       27.07      0.71 o
   6   6   9       12.74       14.77      0.74 o
   7   6   9        4.65        4.59      0.76 o
   0   7   9       16.37       17.79      1.03 o
   1   7   9      209.30      219.52      2.14 o
   2   7   9       13.00       12.24      0.59 o
   3   7   9       33.45       34.05      0.65 o
   4   7   9       21.00       23.88      0.72 o
   5   7   9       15.56       13.70      0.69 o
   6   7   9        1.41        1.89      0.64 o
   7   7   9        1.18        2.14      0.79 o
   0   8   9      235.41      247.15      2.81 o
   1   8   9       27.54       29.12      0.74 o
   2   8   9        8.30        8.48      0.57 o
   3   8   9       50.91       49.36      0.83 o
   4   8   9       34.23       32.66      0.65 o
   5   8   9        2.02        3.35      0.64 o
   6   8   9        3.44        3.61      0.68 o
   0   9   9       53.53       51.16      1.34 o
   1   9   9        1.64        1.48      0.52 o
   2   9   9        6.41        6.74      0.58 o
   3   9   9       10.68       10.41      0.65 o
   4   9   9        2.02        3.08      0.66 o
   5   9   9        5.53        6.96      0.75 o
   6   9   9        0.14        1.45      0.66 o
   0  10   9       17.20       15.31      0.88 o
   1  10   9        7.27        8.22      0.63 o
   2  10   9       32.53       30.11      0.61 o
   3  10   9       30.00       28.79      0.85 o
   4  10   9        1.20        0.96      0.60 o
   5  10   9        2.09        2.06      0.63 o
   0  11   9       16.29       17.66      1.12 o
   1  11   9       10.08        9.34      0.58 o
   2  11   9        4.13        5.07      0.62 o
   3  11   9        3.72        3.52      0.65 o
   4  11   9        6.45        7.25      0.70 o
   0  12   9        5.63        4.57      0.86 o
   1  12   9       21.20       20.38      0.78 o
   2  12   9        3.03        1.99      0.61 o
   0   0  10       63.35       65.11      1.58 o
   1   0  10      151.57      141.25      1.41 o
   2   0  10      256.91      247.44      1.55 o
   3   0  10        2.35        2.51      1.00 o
   4   0  10        1.70        2.25      0.95 o
   5   0  10        0.35        2.84      1.34 o
   6   0  10       37.94       38.44      1.50 o
   7   0  10        4.76        4.12      1.28 o
   8   0  10        6.22        7.55      1.31 o
   0   1  10        3.22        2.86      1.04 o
   1   1  10       23.03       22.20      0.70 o
   2   1  10       27.22       25.64      0.76 o
   3   1  10        0.44        1.45      0.70 o
   4   1  10       20.14       19.37      0.87 o
   5   1  10       32.11       27.41      0.99 o
   6   1  10        8.34        8.77      0.97 o
   7   1  10        0.05        0.12      0.87 o
   8   1  10        7.45        7.67      0.87 o
   0   2  10        1.27        1.17      1.03 o
   1   2  10       32.99       31.38      0.75 o
   2   2  10        3.79        4.58      0.71 o
   3   2  10       34.65       34.28      0.73 o
   4   2  10       55.23       50.87      0.82 o
   5   2  10       38.57       34.17      0.83 o
   6   2  10       38.84       37.33      0.91 o
   7   2  10       13.36       12.70      0.93 o
   8   2  10        1.42        2.28      0.98 o
   0   3  10        6.01        7.13      0.93 o
   1   3  10      231.44      221.89      3.40 o
   2   3  10       47.64       47.50      0.75 o
   3   3  10        8.05        8.02      0.60 o
   4   3  10       10.51        8.78      0.68 o
   5   3  10        8.18        8.56      0.67 o
   6   3  10        0.53        1.70      0.82 o
   7   3  10        1.38        1.58      0.82 o
   0   4  10       30.39       31.59      1.05 o
   1   4  10      197.03      188.66      2.75 o
   2   4  10       42.09       41.14      0.90 o
   3   4  10       20.51       20.13      0.71 o
   4   4  10        2.95        3.61      0.69 o
   5   4  10        9.43       11.17      0.70 o
   6   4  10        4.83        3.73      0.81 o
   7   4  10        4.33        6.06      0.95 o
   0   5  10      388.29      390.77      6.15 o
   1   5  10      103.20      102.91      0.98 o
   2   5  10       34.99       33.44      0.72 o
   3   5  10       12.17       11.82      0.68 o
   4   5  10       50.65       51.67      0.78 o
   5   5  10       22.90       22.83      0.73 o
   6   5  10        1.45        1.63      0.74 o
   7   5  10        3.84        4.48      0.81 o
   0   6  10       31.92       33.82      1.07 o
   1   6  10       42.88       42.55      0.66 o
   2   6  10       58.62       56.83      0.89 o
   3   6  10        5.07        5.99      0.58 o
   4   6  10       57.92       55.69      1.18 o
   5   6  10       21.49       20.18      0.67 o
   6   6  10        1.47        2.58      0.67 o
   7   6  10        1.75        1.69      0.76 o
   0   7  10        0.13        0.60      0.82 o
   1   7  10       21.74       20.63      0.59 o
   2   7  10       20.35       20.59      0.57 o
   3   7  10       47.92       49.38      0.75 o
   4   7  10        0.20        0.70      0.72 o
   5   7  10        5.31        6.07      0.69 o
   6   7  10        4.65        4.82      0.74 o
   0   8  10        1.74        1.80      0.82 o
   1   8  10       50.43       46.50      0.71 o
   2   8  10        5.27        4.72      0.59 o
   3   8  10        8.70        9.73      0.61 o
   4   8  10       30.32       34.37      0.97 o
   5   8  10        1.92        2.85      0.67 o
   6   8  10        2.06        2.05      0.69 o
   0   9  10       63.69       62.19      1.10 o
   1   9  10       11.55       11.28      0.64 o
   2   9  10        0.10        1.10      0.64 o
   3   9  10       21.41       20.43      0.64 o
   4   9  10        0.19       -0.22      0.70 o
   5   9  10        2.69        2.66      0.76 o
   0  10  10        3.10        4.05      0.74 o
   1  10  10        4.03        3.79      0.56 o
   2  10  10        7.58        6.60      0.61 o
   3  10  10       22.22       21.26      0.74 o
   4  10  10        8.25        7.36      0.65 o
   0  11  10        2.28        1.80      0.85 o
   1  11  10        7.91        8.13      0.58 o
   2  11  10       11.64       11.45      0.65 o
   3  11  10        9.92        9.27      0.67 o
   0  12  10        5.39        6.67      0.95 o
   1   0  11        0.48        0.72      0.84 o
   2   0  11       22.48       18.90      1.25 o
   3   0  11        3.42        2.66      1.15 o
   4   0  11        9.47       10.88      1.28 o
   5   0  11        8.05        7.56      1.36 o
   6   0  11       36.38       32.98      1.96 o
   7   0  11        5.92        5.87      1.28 o
   0   1  11       61.07       60.00      1.20 o
   1   1  11      173.78      167.86      1.73 o
   2   1  11      208.67      196.75      1.04 o
   3   1  11       69.12       71.48      0.89 o
   4   1  11       49.66       46.77      0.92 o
   5   1  11       31.30       29.79      0.89 o
   6   1  11       17.09       19.12      0.98 o
   7   1  11        2.74        3.21      0.91 o
   0   2  11       83.02       85.62      1.23 o
   1   2  11      114.93      110.80      1.04 o
   2   2  11        8.76        7.82      0.74 o
   3   2  11       48.86       47.23      0.90 o
   4   2  11       18.32       16.23      0.81 o
   5   2  11        0.62        1.24      0.72 o
   6   2  11        0.39        0.99      0.82 o
   7   2  11        0.13        1.90      0.98 o
   0   3  11       37.03       36.72      1.09 o
   1   3  11      291.25      285.70      2.75 o
   2   3  11       97.88      103.51      1.07 o
   3   3  11       15.66       15.76      0.67 o
   4   3  11       13.74       14.44      0.69 o
   5   3  11        4.58        4.39      0.70 o
   6   3  11        3.39        2.98      0.80 o
   7   3  11        9.58        9.99      0.89 o
   0   4  11       39.59       39.52      1.07 o
   1   4  11       23.43       23.79      0.64 o
   2   4  11       14.17       15.53      0.61 o
   3   4  11       24.01       23.13      0.69 o
   4   4  11        0.47        1.29      0.65 o
   5   4  11       16.34       13.88      0.66 o
   6   4  11        1.41        2.14      0.79 o
   7   4  11        3.06        3.27      0.88 o
   0   5  11       60.65       66.00      1.10 o
   1   5  11        4.58        4.37      0.56 o
   2   5  11        8.16        8.46      0.58 o
   3   5  11       38.65       38.96      0.77 o
   4   5  11       16.42       16.83      0.71 o
   5   5  11        4.19        4.68      0.71 o
   6   5  11        2.04        2.04      0.74 o
   0   6  11      151.99      148.67      3.56 o
   1   6  11       32.82       32.50      0.75 o
   2   6  11        2.58        2.65      0.66 o
   3   6  11       14.37       13.66      0.60 o
   4   6  11        8.19       10.01      0.64 o
   5   6  11        2.37        3.01      0.68 o
   6   6  11        0.22        0.86      0.70 o
   0   7  11        2.48        3.13      0.87 o
   1   7  11        0.90        1.00      0.61 o
   2   7  11        0.77        1.69      0.61 o
   3   7  11        7.62        7.02      0.58 o
   4   7  11       30.42       28.00      0.68 o
   5   7  11        2.34        3.41      0.67 o
   6   7  11        3.72        3.45      0.71 o
   0   8  11       12.82       13.08      0.92 o
   1   8  11        0.24        1.27      0.62 o
   2   8  11        0.52        0.91      0.58 o
   3   8  11       30.18       30.57      0.70 o
   4   8  11       16.36       15.96      0.76 o
   5   8  11        5.11        4.79      0.69 o
   0   9  11        1.30        2.68      0.81 o
   1   9  11        8.38        8.44      0.62 o
   2   9  11        2.30        2.34      0.64 o
   3   9  11        3.30        2.66      0.63 o
   4   9  11        8.38        7.23      0.68 o
   0  10  11        6.26        6.77      0.85 o
   1  10  11        5.32        6.12      0.62 o
   2  10  11        0.88        1.35      0.68 o
   3  10  11        1.31        2.02      0.66 o
   0  11  11        5.78        6.79      1.00 o
   1  11  11        4.80        5.20      0.62 o
   0   0  12      316.34      322.11      2.59 o
   1   0  12       47.18       51.91      1.13 o
   2   0  12      115.27      104.95      1.34 o
   3   0  12        3.24        3.00      1.05 o
   4   0  12        1.28        2.07      1.06 o
   5   0  12       12.45       13.67      1.20 o
   6   0  12        1.94        2.32      1.80 o
   7   0  12        0.23        0.26      1.34 o
   0   1  12      124.89      128.72      2.28 o
   1   1  12      141.81      142.16      1.07 o
   2   1  12       53.51       53.53      0.86 o
   3   1  12       22.43       22.97      0.79 o
   4   1  12       37.08       38.32      0.88 o
   5   1  12        8.65        8.98      0.82 o
   6   1  12        0.46        1.75      0.90 o
   7   1  12        1.26        1.26      0.89 o
   0   2  12      223.92      225.53      2.98 o
   1   2  12       45.90       46.56      0.79 o
   2   2  12       38.00       40.50      0.82 o
   3   2  12        3.71        4.99      0.82 o
   4   2  12        4.66        5.02      0.73 o
   5   2  12        9.33        9.37      0.78 o
   6   2  12        1.47        1.36      1.00 o
   7   2  12        2.36        1.78      0.97 o
   0   3  12      113.98      112.67      1.36 o
   1   3  12       31.87       32.68      1.10 o
   2   3  12      173.65      171.97      2.76 o
   3   3  12        9.08        8.64      0.72 o
   4   3  12        2.41        2.45      0.69 o
   5   3  12       15.42       15.47      0.73 o
   6   3  12        2.93        2.57      0.76 o
   0   4  12        2.33        4.22      1.12 o
   1   4  12       17.59       21.44      0.68 o
   2   4  12       32.45       31.56      0.64 o
   3   4  12       51.21       51.01      0.79 o
   4   4  12        5.38        5.00      0.67 o
   5   4  12        0.26        0.92      0.72 o
   6   4  12       16.77       15.95      0.83 o
   0   5  12        0.14       -0.46      0.80 o
   1   5  12        5.12        5.83      0.64 o
   2   5  12        2.79        3.03      0.64 o
   3   5  12       33.66       33.02      0.75 o
   4   5  12        6.03        6.36      0.69 o
   5   5  12        1.08        1.44      0.69 o
   6   5  12        1.78        1.85      0.76 o
   0   6  12       17.26       17.27      1.11 o
   1   6  12        1.11        1.58      0.58 o
   2   6  12        6.32        7.91      0.64 o
   3   6  12       21.66       21.47      0.74 o
   4   6  12        4.12        4.04      0.67 o
   5   6  12        2.53        3.23      0.70 o
   0   7  12        3.80        3.21      0.87 o
   1   7  12        3.98        3.37      0.62 o
   2   7  12        2.76        2.70      0.66 o
   3   7  12        9.05       10.21      0.65 o
   4   7  12        0.45        0.90      0.66 o
   5   7  12        1.55        1.82      0.67 o
   0   8  12        4.22        4.91      0.87 o
   1   8  12        0.90        1.49      0.59 o
   2   8  12        1.49        2.62      0.61 o
   3   8  12        0.06        0.73      0.64 o
   4   8  12        3.73        3.61      0.64 o
   0   9  12        0.32        2.03      0.88 o
   1   9  12        1.64        1.51      0.64 o
   2   9  12        2.09        2.48      0.65 o
   3   9  12        2.87        2.57      0.68 o
   0  10  12        6.55        5.91      0.95 o
   1  10  12        0.13        0.29      0.63 o
   2  10  12        5.85        5.49      0.71 o
   1   0  13      201.69      206.71      3.97 o
   2   0  13       80.43       73.21      1.24 o
   3   0  13        0.05        0.38      0.98 o
   4   0  13        5.65        6.30      1.12 o
   5   0  13        1.72        1.97      1.36 o
   6   0  13        0.55        2.61      1.50 o
   0   1  13        3.66        5.37      0.95 o
   1   1  13       28.61       30.15      0.81 o
   2   1  13       16.50       17.20      0.71 o
   3   1  13       10.96       10.62      0.81 o
   4   1  13        7.37        7.91      0.81 o
   5   1  13        1.50        1.50      0.84 o
   6   1  13        5.62        6.59      0.90 o
   0   2  13        5.74        5.85      0.98 o
   1   2  13       31.59       31.71      0.80 o
   2   2  13       35.67       35.72      0.78 o
   3   2  13       13.85       13.38      0.78 o
   4   2  13       18.62       18.16      0.76 o
   5   2  13        0.04        1.01      0.79 o
   6   2  13       13.90       12.98      0.93 o
   0   3  13        4.46        4.51      1.04 o
   1   3  13       39.13       39.16      0.76 o
   2   3  13       17.53       16.42      0.69 o
   3   3  13        7.32        7.23      0.66 o
   4   3  13        0.13        0.27      0.75 o
   5   3  13        0.12        0.98      0.84 o
   6   3  13        3.12        2.23      0.90 o
   0   4  13        7.35        8.83      1.36 o
   1   4  13       16.45       17.74      0.69 o
   2   4  13       17.39       17.73      0.69 o
   3   4  13       53.23       54.80      0.78 o
   4   4  13        1.92        2.57      0.68 o
   5   4  13        6.07        6.04      0.70 o
   0   5  13        0.34        1.06      0.87 o
   1   5  13       12.20       12.78      0.67 o
   2   5  13        0.09        1.78      0.67 o
   3   5  13       13.27       12.89      0.70 o
   4   5  13        0.54        1.32      0.70 o
   5   5  13        0.17        0.78      0.74 o
   0   6  13        4.44        4.77      0.85 o
   1   6  13       12.59       13.12      0.70 o
   2   6  13       21.36       20.57      0.66 o
   3   6  13       11.86       12.47      0.75 o
   4   6  13        0.60        0.70      0.66 o
   5   6  13        2.07        2.95      0.78 o
   0   7  13        0.07       -0.11      0.88 o
   1   7  13        1.29        1.31      0.62 o
   2   7  13       13.07       14.05      0.62 o
   3   7  13        2.52        2.31      0.64 o
   4   7  13        1.83        3.08      0.74 o
   0   8  13       18.70       20.41      0.94 o
   1   8  13        3.29        4.12      0.71 o
   2   8  13        0.55        0.93      0.65 o
   3   8  13       12.41       12.73      0.73 o
   0   9  13        0.05        1.23      0.87 o
   1   9  13        4.30        4.76      0.67 o
   2   9  13        0.22        0.93      0.64 o
   0   0  14      147.03      133.88      3.61 o
   1   0  14        0.01        2.49      1.26 o
   2   0  14        1.69        2.13      1.08 o
   3   0  14        0.08        0.28      1.10 o
   4   0  14        0.65        1.52      1.13 o
   5   0  14        1.36        0.85      1.09 o
   0   1  14        0.72        1.55      1.21 o
   1   1  14        2.76        4.22      0.73 o
   2   1  14        0.95        1.33      0.77 o
   3   1  14        0.41        1.53      0.81 o
   4   1  14        6.80        7.52      0.81 o
   5   1  14        3.59        3.33      0.79 o
   0   2  14       44.84       40.59      1.06 o
   1   2  14       11.22       12.30      0.87 o
   2   2  14        6.18        6.63      0.74 o
   3   2  14       20.34       17.76      0.83 o
   4   2  14        2.00        2.66      0.69 o
   5   2  14        0.96        2.60      0.75 o
   0   3  14        5.64        6.75      1.01 o
   1   3  14        1.16        1.47      0.70 o
   2   3  14       13.96       12.96      0.65 o
   3   3  14        1.03        1.86      0.75 o
   4   3  14        0.21        1.87      0.78 o
   5   3  14        1.92        2.61      0.83 o
   0   4  14        1.12        1.34      0.93 o
   1   4  14       12.94       12.47      0.69 o
   2   4  14       19.75       20.73      0.70 o
   3   4  14        0.41        0.59      0.72 o
   4   4  14        2.03        2.37      0.72 o
   5   4  14        0.24        1.48      0.89 o
   0   5  14       14.53       13.72      0.86 o
   1   5  14        7.29        8.10      0.73 o
   2   5  14        5.66        6.12      0.73 o
   3   5  14        8.75        8.43      0.73 o
   4   5  14        2.30        2.95      0.73 o
   0   6  14        2.14        3.09      0.96 o
   1   6  14        4.36        4.62      0.66 o
   2   6  14       23.16       24.07      0.74 o
   3   6  14        0.51        0.57      0.79 o
   0   7  14        0.35        0.11      1.14 o
   1   7  14        0.85        1.47      0.71 o
   2   7  14        2.37        2.70      0.68 o
   3   7  14       20.01       19.51      0.74 o
   0   8  14       14.31       14.29      1.17 o
   1   8  14        0.68        1.28      0.63 o
   1   0  15       10.16        9.47      1.27 o
   2   0  15        0.05        0.79      1.12 o
   3   0  15        0.07        0.46      1.27 o
   4   0  15        0.43        0.91      1.31 o
   0   1  15       21.40       20.21      1.09 o
   1   1  15        3.40        3.96      0.78 o
   2   1  15        1.49        2.14      0.79 o
   3   1  15        2.46        4.42      0.87 o
   4   1  15        4.49        3.43      0.84 o
   0   2  15        4.56        5.07      0.95 o
   1   2  15        1.39        1.40      0.78 o
   2   2  15        0.31        1.28      0.84 o
   3   2  15        7.42        6.15      0.87 o
   4   2  15        6.21        5.11      0.75 o
   0   3  15        7.98        7.34      0.98 o
   1   3  15       16.05       16.08      0.79 o
   2   3  15        8.53        7.93      0.70 o
   3   3  15        0.30        0.55      0.75 o
   4   3  15        2.40        2.62      0.72 o
   0   4  15        0.00        0.76      1.03 o
   1   4  15        3.37        3.71      0.71 o
   2   4  15        1.05        1.68      0.70 o
   3   4  15        1.96        3.49      0.74 o
   0   5  15        0.00        0.77      1.08 o
   1   5  15        4.25        3.86      0.75 o
   2   5  15        1.02        1.58      0.70 o
   3   5  15        1.03        1.00      0.73 o
   0   6  15        3.35        3.83      0.94 o
   1   6  15        1.40        1.55      0.69 o
   2   6  15        1.08        1.05      0.71 o
   0   0  16        1.22        2.93      1.55 o
   1   0  16        1.76        1.80      1.06 o
   2   0  16        0.16        0.78      1.07 o
   3   0  16        0.71        1.66      1.35 o
   0   1  16        3.31        4.03      1.06 o
   1   1  16        4.29        4.32      0.83 o
   2   1  16        1.29        1.46      0.76 o
   3   1  16        0.11        0.35      0.96 o
   0   2  16        1.28        2.68      1.17 o
   1   2  16        1.13        1.63      0.82 o
   2   2  16        1.71        1.93      0.76 o
   0   3  16        0.33        1.67      0.99 o
   1   3  16        1.74        2.26      0.80 o
   2   3  16        1.16        2.16      0.75 o
   0   4  16        0.01        0.18      0.98 o
   1   4  16        3.60        4.52      0.72 o
 
